# Supplementary material for: Metyrapone single administration, as a possible predictive tool of its dosage and timing in Cushing’s syndrome
Source: Front Endocrinol (Lausanne). 2024 Dec 23;15:1511155. doi: 10.3389/fendo.2024.1511155 (PMC11700816; doi:10.3389/fendo.2024.1511155)
Supplement: Supplementary file 1 [file Table1.xlsx]

## Sheet: Supplemental Table 1
	Supplemental Table 1. Patient characteristics (hepatic and renal functions)
	Characteristics	Median (IQR)
	platelet count, /L	288 × 109 (241 × 109 – 312 × 109)
	AST, U/L	26 (18 – 41)
	ALT, U/L	32 (19 – 72)
	serum creatinine, µmol/L	51.3 (48.6 – 70.7)
	eGFR, mL/min/1.73m²	83.4 (63.8 – 95.5)
	Data are presented as median (IQR).
	Abbreviation: AST, aspartate aminotransferase; ALT, alanine aminotransferase;
	eGFR, estimated glomerular filtration rate; IQR, interquartile range.
