# Supplementary material for: Metyrapone single administration, as a possible predictive tool of its dosage and timing in Cushing’s syndrome
Source: Front Endocrinol (Lausanne). 2024 Dec 23;15:1511155. doi: 10.3389/fendo.2024.1511155 (PMC11700816; doi:10.3389/fendo.2024.1511155)
Supplement: Supplementary file 2 [file Table2.xlsx]

## Sheet: Supplemental Table 2
	Supplemental Table 2. The correlations between patient background factors and the indicators after the metyrapone single administration for each subtype
	Cushing’s disease (n =7)
		early morning serum cortisol levels			late-night serum cortisol levels			serum cortisol levels after LDDST			UFC			age			BMI			BSA
		rs	p value		rs	p value		rs	p value		rs	p value		rs	p value		rs	p value		rs	p value
	Fnadir	0.57	0.17		0.32	0.47		0.45	0.31		0.69	0.08		0.723543	0.0660654		0.376009	0.405819		0.269534	0.558863
	ΔF	0.32	0.48		0.92	<0.01		0.78	0.03		0.34	0.44		0.172442	0.711586		-0.28235	0.539544		-0.325838	0.475731
	F reduction ratio	-0.18	0.68		0.37	0.4		0.18	0.68		-0.09	0.83		-0.340282	0.455176		-0.486558	0.26819		-0.448806	0.312441
	AUCF suppression ratio	0.05	0.91		0.36	0.41		0.27	0.55		-0.02	0.95		-0.085226	0.855841		-0.26472	0.566176		-0.370906	0.412733
	time to nadir	-0.16	0.72		0.46	0.29		0.3	0.5		-0.19	0.68		-0.424262	0.342782		-0.553252	0.197649		-0.592357	0.161092
	Adrenal Cushing’s syndrome (n =8)
		early morning serum cortisol levels			late-night serum cortisol levels			serum cortisol levels after LDDST			UFC			age			BMI			BSA
		rs	p value		rs	p value		rs	p value		rs	p value		rs	p value		rs	p value		rs	p value
	Fnadir	0.568202	0.141719		0.557463	0.151118		0.577985	0.133446		0.612711	0.106311		0.254734	0.542633		0.304169	0.463883		0.0447808	0.916148
	ΔF	0.428246	0.28981		0.581894	0.130218		0.551881	0.156135		0.640294	0.0872224		0.0914333	0.829516		0.277647	0.505547		0.303318	0.465198
	F reduction ratio	-0.484994	0.223173		-0.353573	0.39023		-0.40011	0.326014		-0.333821	0.41903		-0.298378	0.472861		-0.283224	0.496671		0.249955	0.550489
	AUCF suppression ratio	-0.280499	0.501		-0.0231275	0.956651		-0.0486131	0.908994		0.0653015	0.877907		-0.371064	0.365481		-0.0300657	0.943661		0.535066	0.171789
	time to nadir	0.0056988	0.989315		-0.225111	0.59196		-0.105936	0.80285		0.0526578	0.901449		0.368793	0.368653		-0.400488	0.325514		-0.385411	0.345727
	Abbreviation: BMI, body mass index; BSA, body surface area; LDDST, low-dose dexamethasone suppression test; UFC, urinary free cortisol.
