# Supplementary material for: Metyrapone single administration, as a possible predictive tool of its dosage and timing in Cushing’s syndrome
Source: Front Endocrinol (Lausanne). 2024 Dec 23;15:1511155. doi: 10.3389/fendo.2024.1511155 (PMC11700816; doi:10.3389/fendo.2024.1511155)
Supplement: Supplementary file 3 [file Table3.xlsx]

## Sheet: Supplemental Table 3
	Supplemental Table 3. The correlations between hepatic or renal functions and each indicator after the metyrapone single administration
		platelet count			AST			ALT			serum creatinine			eGFR
		rs	p value		rs	p value		rs	p value		rs	p value		rs	p value
	Fnadir	-0.277411	0.3827		0.33895	0.2811		0.063208	0.8453		0.288734	0.3627		-0.153238	0.6345
	ΔF	-0.156249	0.6277		-0.167174	0.6035		-0.0722788	0.8234		0.105999	0.743		-0.145197	0.6525
	F reduction ratio	0.16378	0.611		-0.39089	0.209		-0.097768	0.7624		-0.263456	0.408		0.10998	0.7337
	AUCF suppression ratio	0.160898	0.6174		-0.284917	0.3694		0.0461813	0.8867		-0.272648	0.3912		0.134694	0.6764
	time to nadir	-0.272049	0.3923		-0.361902	0.2477		-0.426246	0.1671		0.357283	0.2542		-0.341186	0.2778
	Abbreviation: AST, aspartate aminotransferase; ALT, alanine aminotransferase; eGFR, estimated glomerular filtration rate.
